# Supplementary material for: Tumor Suppressive Circular RNA-102450: Development of a Novel Diagnostic Procedure for Lymph Node Metastasis from Oral Cancer
Source: Cancers (Basel). 2021 Nov 15;13(22):5708. doi: 10.3390/cancers13225708 (PMC8616294; doi:10.3390/cancers13225708)
Supplement: Supplementary file 1 [file cancers-13-05708-s001.zip]

Archive with 1 entries (1 files):
- cancers-1432590-supplementary.pdf
